# Supplementary material for: Metal oxides and annealed metals as alternatives to metal salts for fixed-ratio metal mixture ecotoxicity tests in soil
Source: PLoS One. 2020 Mar 5;15(3):e0229794. doi: 10.1371/journal.pone.0229794 (PMC7058289; doi:10.1371/journal.pone.0229794)
Supplement: S1 File — Excel document with invertebrate survival (number of adults) and reproduction (number of juveniles) in each soil, dosing method and mixture ratio, page 1 for E. crypticus, page 2 for F. candida and page 3 for O. nitens. (XLSX) [file pone.0229794.s002.xlsx]

## Sheet: E. crypticus
Dosing method	Soil	Mixture ratio	E. crypticus adults	E. crypticus juveniles
Annealed	Elora	Clay Peat	9	824
Annealed	Elora	Clay Peat	10	868
Annealed	Elora	Clay Peat	10	846
Annealed	Elora	Clay Peat	10	560
Annealed	Elora	Clay Peat	10	755
Annealed	Elora	Control	8	848
Annealed	Elora	Control	9	624
Annealed	Elora	Control	10	840
Annealed	Elora	Control	8	477
Annealed	Elora	Control	10	922
Annealed	Elora	CSQG	10	780
Annealed	Elora	CSQG	10	712
Annealed	Elora	CSQG	10	805
Annealed	Elora	CSQG	10	633
Annealed	Elora	CSQG	10	909
Annealed	Elora	FlinFlon	9	769
Annealed	Elora	FlinFlon	10	839
Annealed	Elora	FlinFlon	10	580
Annealed	Elora	FlinFlon	10	552
Annealed	Elora	FlinFlon	10	731
Annealed	Elora	Port Colborne	10	604
Annealed	Elora	Port Colborne	10	798
Annealed	Elora	Port Colborne	10	975
Annealed	Elora	Port Colborne	10	1084
Annealed	Elora	Port Colborne	8	693
Annealed	Elora	Sudbury	10	720
Annealed	Elora	Sudbury	10	771
Annealed	Elora	Sudbury	10	586
Annealed	Elora	Sudbury	10	629
Annealed	Elora	Sudbury	10	547
Annealed	KUBC	Clay Peat	10	484
Annealed	KUBC	Clay Peat	10	708
Annealed	KUBC	Clay Peat	10	522
Annealed	KUBC	Clay Peat	10	436
Annealed	KUBC	Clay Peat	10	302
Annealed	KUBC	Control	10	522
Annealed	KUBC	Control	10	488
Annealed	KUBC	Control	10	476
Annealed	KUBC	Control	10	583
Annealed	KUBC	Control	10	425
Annealed	KUBC	CSQG	10	445
Annealed	KUBC	CSQG	9	1078
Annealed	KUBC	CSQG	10	661
Annealed	KUBC	CSQG	10	553
Annealed	KUBC	CSQG	10	518
Annealed	KUBC	FlinFlon	10	848
Annealed	KUBC	FlinFlon	10	652
Annealed	KUBC	FlinFlon	9	510
Annealed	KUBC	FlinFlon	10	513
Annealed	KUBC	FlinFlon	10	418
Annealed	KUBC	Port Colborne	10	453
Annealed	KUBC	Port Colborne	10	895
Annealed	KUBC	Port Colborne	10	539
Annealed	KUBC	Port Colborne	10	618
Annealed	KUBC	Port Colborne	9	884
Annealed	KUBC	Sudbury	10	63
Annealed	KUBC	Sudbury	9	25
Annealed	KUBC	Sudbury	10	12
Annealed	KUBC	Sudbury	10	11
Annealed	KUBC	Sudbury	10	24
Nitrate	Elora	Clay Peat	3	0
Nitrate	Elora	Clay Peat	0	0
Nitrate	Elora	Clay Peat	1	0
Nitrate	Elora	Clay Peat	1	0
Nitrate	Elora	Clay Peat	1	0
Nitrate	Elora	Control	10	296
Nitrate	Elora	Control	10	376
Nitrate	Elora	Control	10	394
Nitrate	Elora	Control	10	417
Nitrate	Elora	Control	10	311
Nitrate	Elora	CSQG	7	143
Nitrate	Elora	CSQG	6	161
Nitrate	Elora	CSQG	7	34
Nitrate	Elora	CSQG	8	220
Nitrate	Elora	CSQG	7	135
Nitrate	Elora	FlinFlon	0	0
Nitrate	Elora	FlinFlon	2	0
Nitrate	Elora	FlinFlon	3	0
Nitrate	Elora	FlinFlon	1	0
Nitrate	Elora	FlinFlon	1	0
Nitrate	Elora	Port Colborne	2	0
Nitrate	Elora	Port Colborne	0	0
Nitrate	Elora	Port Colborne	1	0
Nitrate	Elora	Port Colborne	2	0
Nitrate	Elora	Port Colborne	0	0
Nitrate	Elora	Sudbury	9	0
Nitrate	Elora	Sudbury	5	0
Nitrate	Elora	Sudbury	4	0
Nitrate	Elora	Sudbury	3	0
Nitrate	Elora	Sudbury	8	0
Nitrate	KUBC	Clay Peat	1	0
Nitrate	KUBC	Clay Peat	1	0
Nitrate	KUBC	Clay Peat	6	0
Nitrate	KUBC	Clay Peat	5	0
Nitrate	KUBC	Clay Peat	2	0
Nitrate	KUBC	Control	10	365
Nitrate	KUBC	Control	10	360
Nitrate	KUBC	Control	10	417
Nitrate	KUBC	Control	10	227
Nitrate	KUBC	CSQG	1	0
Nitrate	KUBC	CSQG	1	0
Nitrate	KUBC	CSQG	2	0
Nitrate	KUBC	CSQG	10	0
Nitrate	KUBC	CSQG	4	0
Nitrate	KUBC	FlinFlon	10	0
Nitrate	KUBC	FlinFlon	10	0
Nitrate	KUBC	FlinFlon	10	0
Nitrate	KUBC	FlinFlon	10	0
Nitrate	KUBC	FlinFlon	10	0
Nitrate	KUBC	Port Colborne	4	0
Nitrate	KUBC	Port Colborne	4	0
Nitrate	KUBC	Port Colborne	3	0
Nitrate	KUBC	Port Colborne	6	0
Nitrate	KUBC	Port Colborne	0	0
Nitrate	KUBC	Sudbury	4	0
Nitrate	KUBC	Sudbury	7	0
Nitrate	KUBC	Sudbury	0	0
Nitrate	KUBC	Sudbury	7	0
Nitrate	KUBC	Sudbury	3	0
Oxide	Elora	Clay Peat	10	630
Oxide	Elora	Clay Peat	10	327
Oxide	Elora	Clay Peat	10	294
Oxide	Elora	Clay Peat	7	430
Oxide	Elora	Clay Peat	10	380
Oxide	Elora	Control	10	679
Oxide	Elora	Control	10	480
Oxide	Elora	Control	10	500
Oxide	Elora	Control	10	488
Oxide	Elora	Control	10	512
Oxide	Elora	CSQG	10	446
Oxide	Elora	CSQG	10	389
Oxide	Elora	CSQG	10	341
Oxide	Elora	CSQG	10	471
Oxide	Elora	FlinFlon	8	306
Oxide	Elora	FlinFlon	5	196
Oxide	Elora	FlinFlon	10	421
Oxide	Elora	FlinFlon	6	222
Oxide	Elora	FlinFlon	10	394
Oxide	Elora	Port Colborne	10	623
Oxide	Elora	Port Colborne	10	686
Oxide	Elora	Port Colborne	10	748
Oxide	Elora	Port Colborne	10	573
Oxide	Elora	Port Colborne	10	164
Oxide	Elora	Sudbury	10	153
Oxide	Elora	Sudbury	10	139
Oxide	Elora	Sudbury	6	183
Oxide	Elora	Sudbury	10	243
Oxide	Elora	Sudbury	10	251
Oxide	KUBC	Clay_Peat	7	4
Oxide	KUBC	Clay_Peat	4	8
Oxide	KUBC	Clay_Peat	10	9
Oxide	KUBC	Clay_Peat	7	9
Oxide	KUBC	Clay_Peat	10	9
Oxide	KUBC	Control	10	348
Oxide	KUBC	Control	10	265
Oxide	KUBC	Control	10	499
Oxide	KUBC	Control	10	579
Oxide	KUBC	CSQG	10	1
Oxide	KUBC	CSQG	6	8
Oxide	KUBC	CSQG	10	0
Oxide	KUBC	CSQG	3	0
Oxide	KUBC	CSQG	10	449
Oxide	KUBC	FlinFlon	6	0
Oxide	KUBC	FlinFlon	4	0
Oxide	KUBC	FlinFlon	8	6
Oxide	KUBC	FlinFlon	6	5
Oxide	KUBC	FlinFlon	6	0
Oxide	KUBC	Port Colborne	10	449
Oxide	KUBC	Port Colborne	10	302
Oxide	KUBC	Port Colborne	10	424
Oxide	KUBC	Port Colborne	8	253
Oxide	KUBC	Port Colborne	10	302
Oxide	KUBC	Sudbury	7	0
Oxide	KUBC	Sudbury	7	2
Oxide	KUBC	Sudbury	7	1
Oxide	KUBC	Sudbury	5	1
Oxide	KUBC	Sudbury	6	6

## Sheet: F. candida
Dosing method	Soil	Mixture ratio	F. candida adults	F. candida Juveniles
Annealed	3_22	Clay Peat	9	378
Annealed	3_22	Clay Peat	8	629
Annealed	3_22	Clay Peat	9	319
Annealed	3_22	Clay Peat	7	584
Annealed	3_22	Clay Peat	7	305
Annealed	3_22	Control	10	433
Annealed	3_22	Control	10	452
Annealed	3_22	Control	8	475
Annealed	3_22	Control	9	920
Annealed	3_22	Control	9	685
Annealed	3_22	CSQG	8	850
Annealed	3_22	CSQG	10	449
Annealed	3_22	CSQG	8	604
Annealed	3_22	CSQG	10	648
Annealed	3_22	CSQG	10	635
Annealed	3_22	FlinFlon	8	440
Annealed	3_22	FlinFlon	9	247
Annealed	3_22	FlinFlon	5	378
Annealed	3_22	FlinFlon	10	344
Annealed	3_22	FlinFlon	6	262
Annealed	3_22	Port Colborne	7	431
Annealed	3_22	Port Colborne	8	94
Annealed	3_22	Port Colborne	8	333
Annealed	3_22	Port Colborne	8	532
Annealed	3_22	Port Colborne	10	477
Annealed	3_22	Sudbury	8	782
Annealed	3_22	Sudbury	8	675
Annealed	3_22	Sudbury	10	610
Annealed	3_22	Sudbury	9	638
Annealed	3_22	Sudbury	7	713
Annealed	Elora	Clay Peat	9	409
Annealed	Elora	Clay Peat	10	553
Annealed	Elora	Clay Peat	8	349
Annealed	Elora	Clay Peat	10	413
Annealed	Elora	Clay Peat	10	514
Annealed	Elora	Control	9	205
Annealed	Elora	Control	10	809
Annealed	Elora	Control	8	297
Annealed	Elora	Control	9	696
Annealed	Elora	Control	9	209
Annealed	Elora	CSQG	6	675
Annealed	Elora	CSQG	10	1183
Annealed	Elora	CSQG	10	681
Annealed	Elora	CSQG	10	990
Annealed	Elora	CSQG	10	1006
Annealed	Elora	FlinFlon	9	765
Annealed	Elora	FlinFlon	8	766
Annealed	Elora	FlinFlon	10	775
Annealed	Elora	FlinFlon	9	804
Annealed	Elora	FlinFlon	10	630
Annealed	Elora	Port Colborne	9	815
Annealed	Elora	Port Colborne	9	792
Annealed	Elora	Port Colborne	10	319
Annealed	Elora	Port Colborne	10	949
Annealed	Elora	Port Colborne	9	554
Annealed	Elora	Sudbury	8	766
Annealed	Elora	Sudbury	10	524
Annealed	Elora	Sudbury	9	850
Annealed	Elora	Sudbury	10	879
Annealed	Elora	Sudbury	7	510
Annealed	KUBC	Clay Peat	10	841
Annealed	KUBC	Clay Peat	10	483
Annealed	KUBC	Clay Peat	9	767
Annealed	KUBC	Clay Peat	10	416
Annealed	KUBC	Clay Peat	10	486
Annealed	KUBC	Control	9	827
Annealed	KUBC	Control	9	463
Annealed	KUBC	Control	9	531
Annealed	KUBC	Control	10	607
Annealed	KUBC	Control	10	414
Annealed	KUBC	CSQG	9	295
Annealed	KUBC	CSQG	9	667
Annealed	KUBC	CSQG	10	475
Annealed	KUBC	CSQG	10	442
Annealed	KUBC	CSQG	10	415
Annealed	KUBC	FlinFlon	9	453
Annealed	KUBC	FlinFlon	10	655
Annealed	KUBC	FlinFlon	10	676
Annealed	KUBC	FlinFlon	9	253
Annealed	KUBC	FlinFlon	10	749
Annealed	KUBC	Port Colborne	10	583
Annealed	KUBC	Port Colborne	10	700
Annealed	KUBC	Port Colborne	9	613
Annealed	KUBC	Port Colborne	10	1069
Annealed	KUBC	Port Colborne	10	1115
Annealed	KUBC	Sudbury	9	888
Annealed	KUBC	Sudbury	10	913
Annealed	KUBC	Sudbury	10	734
Annealed	KUBC	Sudbury	9	542
Annealed	KUBC	Sudbury	10	734
Annealed	WTRS	Clay Peat	8	25
Annealed	WTRS	Clay Peat	10	556
Annealed	WTRS	Clay Peat	10	555
Annealed	WTRS	Clay Peat	9	495
Annealed	WTRS	Clay Peat	9	551
Annealed	WTRS	Control	10	589
Annealed	WTRS	Control	10	504
Annealed	WTRS	Control	7	739
Annealed	WTRS	Control	10	732
Annealed	WTRS	Control	9	770
Annealed	WTRS	CSQG	10	604
Annealed	WTRS	CSQG	7	678
Annealed	WTRS	CSQG	10	604
Annealed	WTRS	CSQG	9	481
Annealed	WTRS	CSQG	10	480
Annealed	WTRS	FlinFlon	8	471
Annealed	WTRS	FlinFlon	7	566
Annealed	WTRS	FlinFlon	10	785
Annealed	WTRS	FlinFlon	9	622
Annealed	WTRS	FlinFlon	8	433
Annealed	WTRS	Port Colborne	10	469
Annealed	WTRS	Port Colborne	9	429
Annealed	WTRS	Port Colborne	6	696
Annealed	WTRS	Port Colborne	8	464
Annealed	WTRS	Port Colborne	8	329
Annealed	WTRS	Sudbury	8	495
Annealed	WTRS	Sudbury	10	363
Annealed	WTRS	Sudbury	8	475
Annealed	WTRS	Sudbury	9	394
Annealed	WTRS	Sudbury	4	518
Nitrate	3_22	Clay Peat	5	163
Nitrate	3_22	Clay Peat	7	181
Nitrate	3_22	Clay Peat	9	216
Nitrate	3_22	Clay Peat	9	221
Nitrate	3_22	Clay Peat	8	120
Nitrate	3_22	Control	10	544
Nitrate	3_22	Control	7	585
Nitrate	3_22	Control	9	508
Nitrate	3_22	Control	9	484
Nitrate	3_22	Control	7	672
Nitrate	3_22	CSQG	8	114
Nitrate	3_22	CSQG	8	103
Nitrate	3_22	CSQG	7	132
Nitrate	3_22	CSQG	8	58
Nitrate	3_22	CSQG	5	88
Nitrate	3_22	FlinFlon	6	103
Nitrate	3_22	FlinFlon	9	64
Nitrate	3_22	FlinFlon	8	60
Nitrate	3_22	FlinFlon	5	26
Nitrate	3_22	FlinFlon	10	94
Nitrate	3_22	Port Colborne	1	219
Nitrate	3_22	Port Colborne	1	34
Nitrate	3_22	Port Colborne	4	70
Nitrate	3_22	Port Colborne	0	84
Nitrate	3_22	Port Colborne	0	16
Nitrate	3_22	Sudbury	10	276
Nitrate	3_22	Sudbury	9	255
Nitrate	3_22	Sudbury	8	286
Nitrate	3_22	Sudbury	9	156
Nitrate	3_22	Sudbury	9	240
Nitrate	Elora	Clay Peat	8	613
Nitrate	Elora	Clay Peat	10	292
Nitrate	Elora	Clay Peat	10	509
Nitrate	Elora	Clay Peat	8	590
Nitrate	Elora	Clay Peat	9	730
Nitrate	Elora	Control	10	532
Nitrate	Elora	Control	8	466
Nitrate	Elora	Control	9	831
Nitrate	Elora	Control	10	491
Nitrate	Elora	Control	10	720
Nitrate	Elora	CSQG	6	502
Nitrate	Elora	CSQG	10	566
Nitrate	Elora	CSQG	10	311
Nitrate	Elora	CSQG	9	208
Nitrate	Elora	CSQG	10	458
Nitrate	Elora	FlinFlon	8	526
Nitrate	Elora	FlinFlon	10	583
Nitrate	Elora	FlinFlon	9	482
Nitrate	Elora	FlinFlon	7	384
Nitrate	Elora	FlinFlon	8	426
Nitrate	Elora	Port Colborne	5	280
Nitrate	Elora	Port Colborne	4	464
Nitrate	Elora	Port Colborne	4	416
Nitrate	Elora	Port Colborne	8	392
Nitrate	Elora	Port Colborne	7	185
Nitrate	Elora	Sudbury	8	529
Nitrate	Elora	Sudbury	10	340
Nitrate	Elora	Sudbury	8	439
Nitrate	Elora	Sudbury	10	567
Nitrate	Elora	Sudbury	8	421
Nitrate	KUBC	Clay Peat	9	244
Nitrate	KUBC	Clay Peat	10	325
Nitrate	KUBC	Clay Peat	7	221
Nitrate	KUBC	Clay Peat	7	174
Nitrate	KUBC	Clay Peat	4	234
Nitrate	KUBC	Control	10	502
Nitrate	KUBC	Control		566
Nitrate	KUBC	Control	7	311
Nitrate	KUBC	Control	8	208
Nitrate	KUBC	Control	10	458
Nitrate	KUBC	CSQG	9	285
Nitrate	KUBC	CSQG	8	202
Nitrate	KUBC	CSQG	7	677
Nitrate	KUBC	CSQG	6	441
Nitrate	KUBC	CSQG	7	458
Nitrate	KUBC	FlinFlon	10	246
Nitrate	KUBC	FlinFlon	5	325
Nitrate	KUBC	FlinFlon	9	256
Nitrate	KUBC	FlinFlon	9	331
Nitrate	KUBC	FlinFlon	9	239
Nitrate	KUBC	Port Colborne	3	55
Nitrate	KUBC	Port Colborne	1	40
Nitrate	KUBC	Port Colborne	3	63
Nitrate	KUBC	Port Colborne	0	42
Nitrate	KUBC	Port Colborne	1	56
Nitrate	KUBC	Sudbury	10	238
Nitrate	KUBC	Sudbury	7	674
Nitrate	KUBC	Sudbury	7	427
Nitrate	KUBC	Sudbury	8	197
Nitrate	KUBC	Sudbury	6	336
Nitrate	WTRS	Clay Peat	9	254
Nitrate	WTRS	Clay Peat	9	214
Nitrate	WTRS	Clay Peat	9	185
Nitrate	WTRS	Clay Peat	8	484
Nitrate	WTRS	Clay Peat		225
Nitrate	WTRS	Control	6	393
Nitrate	WTRS	Control	7	438
Nitrate	WTRS	Control	8	467
Nitrate	WTRS	Control	8	703
Nitrate	WTRS	Control	10	653
Nitrate	WTRS	CSQG	4	340
Nitrate	WTRS	CSQG	3	314
Nitrate	WTRS	CSQG	7	271
Nitrate	WTRS	CSQG	6	319
Nitrate	WTRS	CSQG		491
Nitrate	WTRS	FlinFlon		185
Nitrate	WTRS	FlinFlon	10	227
Nitrate	WTRS	FlinFlon	6	236
Nitrate	WTRS	FlinFlon	7	337
Nitrate	WTRS	FlinFlon	9	205
Nitrate	WTRS	Port Colborne	6	15
Nitrate	WTRS	Port Colborne	4	52
Nitrate	WTRS	Port Colborne	8	0
Nitrate	WTRS	Port Colborne	0	0
Nitrate	WTRS	Port Colborne	0	123
Nitrate	WTRS	Sudbury	8	291
Nitrate	WTRS	Sudbury	7	409
Nitrate	WTRS	Sudbury	10	439
Nitrate	WTRS	Sudbury	8	319
Nitrate	WTRS	Sudbury	7	409
Oxide	3_22	Clay Peat	5	2
Oxide	3_22	Clay Peat	7	4
Oxide	3_22	Clay Peat	4	0
Oxide	3_22	Clay Peat	4	7
Oxide	3_22	Clay Peat	5	8
Oxide	3_22	Control	8	567
Oxide	3_22	Control	8	903
Oxide	3_22	Control	7	482
Oxide	3_22	Control	8	454
Oxide	3_22	Control	9	794
Oxide	3_22	CSQG	4	2
Oxide	3_22	CSQG	6	2
Oxide	3_22	CSQG	4	0
Oxide	3_22	CSQG	4	3
Oxide	3_22	CSQG	3	0
Oxide	3_22	FlinFlon	4	0
Oxide	3_22	FlinFlon	5	0
Oxide	3_22	FlinFlon	5	0
Oxide	3_22	FlinFlon	8	2
Oxide	3_22	FlinFlon	0	14
Oxide	3_22	Port Colborne	5	315
Oxide	3_22	Port Colborne	6	123
Oxide	3_22	Port Colborne	4	211
Oxide	3_22	Port Colborne	5	221
Oxide	3_22	Port Colborne	5	242
Oxide	3_22	Sudbury	2	4
Oxide	3_22	Sudbury	3	2
Oxide	3_22	Sudbury	6	9
Oxide	3_22	Sudbury	8	13
Oxide	3_22	Sudbury	3	7
Oxide	Elora	Clay Peat	9	345
Oxide	Elora	Clay Peat	9	548
Oxide	Elora	Clay Peat	4	492
Oxide	Elora	Clay Peat	7	287
Oxide	Elora	Clay Peat	10	739
Oxide	Elora	Control	7	418
Oxide	Elora	Control	9	319
Oxide	Elora	Control	10	450
Oxide	Elora	Control	10	575
Oxide	Elora	Control	10	530
Oxide	Elora	CSQG	10	445
Oxide	Elora	CSQG	4	528
Oxide	Elora	CSQG	10	405
Oxide	Elora	CSQG	10	559
Oxide	Elora	CSQG	10	390
Oxide	Elora	FlinFlon	8	386
Oxide	Elora	FlinFlon	7	601
Oxide	Elora	FlinFlon	5	512
Oxide	Elora	FlinFlon	9	962
Oxide	Elora	FlinFlon	7	523
Oxide	Elora	Port Colborne	9	627
Oxide	Elora	Port Colborne	9	545
Oxide	Elora	Port Colborne	7	569
Oxide	Elora	Port Colborne	10	550
Oxide	Elora	Port Colborne	9	697
Oxide	Elora	Sudbury	8	444
Oxide	Elora	Sudbury	10	1006
Oxide	Elora	Sudbury	6	580
Oxide	Elora	Sudbury	6	620
Oxide	Elora	Sudbury	9	576
Oxide	KUBC	Clay Peat	5	352
Oxide	KUBC	Clay Peat	9	613
Oxide	KUBC	Clay Peat	7	524
Oxide	KUBC	Clay Peat	9	525
Oxide	KUBC	Clay Peat	3	359
Oxide	KUBC	Control	10	753
Oxide	KUBC	Control	7	628
Oxide	KUBC	Control	9	642
Oxide	KUBC	Control	10	741
Oxide	KUBC	Control	10	859
Oxide	KUBC	CSQG	8	544
Oxide	KUBC	CSQG	9	602
Oxide	KUBC	CSQG	8	761
Oxide	KUBC	CSQG	10	674
Oxide	KUBC	CSQG	6	480
Oxide	KUBC	FlinFlon	8	944
Oxide	KUBC	FlinFlon	10	512
Oxide	KUBC	FlinFlon	5	359
Oxide	KUBC	FlinFlon	9	723
Oxide	KUBC	FlinFlon	3	655
Oxide	KUBC	Port Colborne	9	503
Oxide	KUBC	Port Colborne	8	529
Oxide	KUBC	Port Colborne	9	605
Oxide	KUBC	Port Colborne	4	523
Oxide	KUBC	Port Colborne	8	377
Oxide	KUBC	Sudbury	8	435
Oxide	KUBC	Sudbury	9	687
Oxide	KUBC	Sudbury	9	849
Oxide	KUBC	Sudbury	5	319
Oxide	KUBC	Sudbury	7	347
Oxide	WTRS	Clay Peat	8	325
Oxide	WTRS	Clay Peat	8	329
Oxide	WTRS	Clay Peat	5	587
Oxide	WTRS	Clay Peat	3	223
Oxide	WTRS	Clay Peat	8	372
Oxide	WTRS	Control	7	439
Oxide	WTRS	Control	8	542
Oxide	WTRS	Control	8	466
Oxide	WTRS	Control	8	334
Oxide	WTRS	Control	9	719
Oxide	WTRS	CSQG	7	251
Oxide	WTRS	CSQG	6	300
Oxide	WTRS	CSQG	6	235
Oxide	WTRS	CSQG	9	264
Oxide	WTRS	CSQG	9	296
Oxide	WTRS	FlinFlon	4	98
Oxide	WTRS	FlinFlon	4	114
Oxide	WTRS	FlinFlon	5	89
Oxide	WTRS	FlinFlon	9	137
Oxide	WTRS	FlinFlon	5	119
Oxide	WTRS	Port Colborne	9	594
Oxide	WTRS	Port Colborne	9	594
Oxide	WTRS	Port Colborne	7	523
Oxide	WTRS	Port Colborne	5	749
Oxide	WTRS	Port Colborne	8	684
Oxide	WTRS	Sudbury	7	347
Oxide	WTRS	Sudbury	6	414
Oxide	WTRS	Sudbury	8	476
Oxide	WTRS	Sudbury	8	424
Oxide	WTRS	Sudbury	10	176

## Sheet: O. nitens
Dosing method	Soil	Mixture ratio	O. nitens adults	O. nitens juveniles
Annealed	3_22	Clay Peat	13	44
Annealed	3_22	Clay Peat	11	26
Annealed	3_22	Clay Peat	11	42
Annealed	3_22	Clay Peat	12	42
Annealed	3_22	Control	12	73
Annealed	3_22	Control	13	54
Annealed	3_22	Control	12	41
Annealed	3_22	Control	13	117
Annealed	3_22	Control	13	17
Annealed	3_22	CSQG	9	65
Annealed	3_22	CSQG	10	26
Annealed	3_22	CSQG	10	33
Annealed	3_22	CSQG	12	27
Annealed	3_22	FlinFlon	12	30
Annealed	3_22	FlinFlon	9	41
Annealed	3_22	FlinFlon	10	42
Annealed	3_22	FlinFlon	11	25
Annealed	3_22	Port Colborne	13	43
Annealed	3_22	Port Colborne	10	47
Annealed	3_22	Port Colborne	11	63
Annealed	3_22	Port Colborne	11	102
Annealed	3_22	Sudbury	14	20
Annealed	3_22	Sudbury	14	24
Annealed	3_22	Sudbury	13	23
Annealed	3_22	Sudbury	12	16
Annealed	ELORA	Clay Peat	13	117
Annealed	ELORA	Clay Peat	14	103
Annealed	ELORA	Clay Peat	15	129
Annealed	ELORA	Clay Peat	13	80
Annealed	ELORA	Control	14	118
Annealed	ELORA	Control	12	103
Annealed	ELORA	Control	15	181
Annealed	ELORA	Control	15	97
Annealed	ELORA	Control	12	133
Annealed	ELORA	CSQG	12	121
Annealed	ELORA	CSQG	13	125
Annealed	ELORA	CSQG	12	153
Annealed	ELORA	CSQG	15	135
Annealed	ELORA	FlinFlon	13	145
Annealed	ELORA	FlinFlon	14	160
Annealed	ELORA	FlinFlon	12	129
Annealed	ELORA	FlinFlon	12	137
Annealed	ELORA	Port Colborne	14	148
Annealed	ELORA	Port Colborne	15	179
Annealed	ELORA	Port Colborne	15	151
Annealed	ELORA	Port Colborne	15	182
Annealed	ELORA	Sudbury	12	180
Annealed	ELORA	Sudbury	14	168
Annealed	ELORA	Sudbury	15	152
Annealed	ELORA	Sudbury	15	159
Annealed	KUBC	Clay Peat	14	89
Annealed	KUBC	Clay Peat	14	119
Annealed	KUBC	Clay Peat	12	156
Annealed	KUBC	Control	15	113
Annealed	KUBC	Control	15	134
Annealed	KUBC	Control	15	133
Annealed	KUBC	Control	13	100
Annealed	KUBC	Control	13	168
Annealed	KUBC	CSQG	15	249
Annealed	KUBC	CSQG	15	239
Annealed	KUBC	CSQG	15	166
Annealed	KUBC	CSQG	13	123
Annealed	KUBC	FlinFlon	15	146
Annealed	KUBC	FlinFlon	15	134
Annealed	KUBC	FlinFlon	15	234
Annealed	KUBC	FlinFlon	14	176
Annealed	KUBC	Port Colborne	11	89
Annealed	KUBC	Port Colborne	12	172
Annealed	KUBC	Port Colborne	15	132
Annealed	KUBC	Port Colborne	14	189
Annealed	KUBC	Sudbury	13	190
Annealed	KUBC	Sudbury	13	232
Annealed	KUBC	Sudbury	13	119
Annealed	KUBC	Sudbury	15	172
Annealed	WTRS	Clay Peat	11	72
Annealed	WTRS	Clay Peat	12	114
Annealed	WTRS	Clay Peat	11	53
Annealed	WTRS	Clay Peat	12	91
Annealed	WTRS	Control	13	47
Annealed	WTRS	Control	12	67
Annealed	WTRS	Control	7	62
Annealed	WTRS	Control	11	87
Annealed	WTRS	Control	10	40
Annealed	WTRS	CSQG	10	116
Annealed	WTRS	CSQG	10	69
Annealed	WTRS	CSQG	12	55
Annealed	WTRS	FlinFlon	11	73
Annealed	WTRS	FlinFlon	13	40
Annealed	WTRS	FlinFlon	11	62
Annealed	WTRS	FlinFlon	11	42
Annealed	WTRS	Port Colborne	10	70
Annealed	WTRS	Port Colborne	11	67
Annealed	WTRS	Port Colborne	10	22
Annealed	WTRS	Port Colborne	11	87
Annealed	WTRS	Sudbury	10	103
Annealed	WTRS	Sudbury	9	34
Annealed	WTRS	Sudbury	11	45
Annealed	WTRS	Sudbury	9	50
Nitrate	3_22	Clay Peat	9	20
Nitrate	3_22	Clay Peat	13	33
Nitrate	3_22	Clay Peat	13	30
Nitrate	3_22	Clay Peat	10	20
Nitrate	3_22	Control	15	36
Nitrate	3_22	Control	13	19
Nitrate	3_22	Control	13	31
Nitrate	3_22	Control	12	24
Nitrate	3_22	CSQG	13	72
Nitrate	3_22	CSQG	10	20
Nitrate	3_22	CSQG	12	16
Nitrate	3_22	CSQG	12	32
Nitrate	3_22	FlinFlon	12	15
Nitrate	3_22	FlinFlon	12	36
Nitrate	3_22	FlinFlon	12	1
Nitrate	3_22	FlinFlon	12	9
Nitrate	3_22	Port Colborne	7	6
Nitrate	3_22	Port Colborne	7	1
Nitrate	3_22	Port Colborne	9	3
Nitrate	3_22	Port Colborne	10	9
Nitrate	3_22	Sudbury	11	13
Nitrate	3_22	Sudbury	14	7
Nitrate	3_22	Sudbury	12	15
Nitrate	3_22	Sudbury	14	9
Nitrate	ELORA	Clay Peat	15	171
Nitrate	ELORA	Clay Peat	15	162
Nitrate	ELORA	Clay Peat	15	153
Nitrate	ELORA	Clay Peat	15	139
Nitrate	ELORA	Control	15	108
Nitrate	ELORA	Control	15	108
Nitrate	ELORA	Control	15	63
Nitrate	ELORA	Control	15	92
Nitrate	ELORA	Control	15	80
Nitrate	ELORA	CSQG	15	116
Nitrate	ELORA	CSQG	15	127
Nitrate	ELORA	CSQG	15	104
Nitrate	ELORA	CSQG	15	169
Nitrate	ELORA	FlinFlon	15	157
Nitrate	ELORA	FlinFlon	15	50
Nitrate	ELORA	FlinFlon	15	100
Nitrate	ELORA	FlinFlon	15	137
Nitrate	ELORA	Port Colborne	12	27
Nitrate	ELORA	Port Colborne	11	10
Nitrate	ELORA	Port Colborne	11	19
Nitrate	ELORA	Port Colborne	10	41
Nitrate	ELORA	Sudbury	15	77
Nitrate	ELORA	Sudbury	15	64
Nitrate	ELORA	Sudbury	15	75
Nitrate	ELORA	Sudbury	15	153
Nitrate	KUBC	Clay Peat	12	91
Nitrate	KUBC	Clay Peat	14	116
Nitrate	KUBC	Clay Peat	10	39
Nitrate	KUBC	Clay Peat	11	54
Nitrate	KUBC	Control	15	125
Nitrate	KUBC	Control	15	120
Nitrate	KUBC	Control	15	147
Nitrate	KUBC	Control	15	138
Nitrate	KUBC	Control	15	134
Nitrate	KUBC	CSQG	10	75
Nitrate	KUBC	CSQG	11	95
Nitrate	KUBC	CSQG	10	40
Nitrate	KUBC	CSQG	9	94
Nitrate	KUBC	FlinFlon	14	109
Nitrate	KUBC	FlinFlon	14	128
Nitrate	KUBC	FlinFlon	10	92
Nitrate	KUBC	FlinFlon	12	110
Nitrate	KUBC	Port Colborne	6	0
Nitrate	KUBC	Port Colborne	10	3
Nitrate	KUBC	Port Colborne	7	1
Nitrate	KUBC	Port Colborne	8	1
Nitrate	KUBC	Sudbury	12	146
Nitrate	KUBC	Sudbury	13	52
Nitrate	KUBC	Sudbury	10	30
Nitrate	KUBC	Sudbury	12	17
Nitrate	WTRS	Clay Peat	15	57
Nitrate	WTRS	Clay Peat	11	43
Nitrate	WTRS	Clay Peat	13	52
Nitrate	WTRS	Clay Peat	13	38
Nitrate	WTRS	Control	15	39
Nitrate	WTRS	Control	15	35
Nitrate	WTRS	Control	15	39
Nitrate	WTRS	Control	14	71
Nitrate	WTRS	Control	15	58
Nitrate	WTRS	CSQG	14	23
Nitrate	WTRS	CSQG	11	66
Nitrate	WTRS	CSQG	12	32
Nitrate	WTRS	CSQG	13	28
Nitrate	WTRS	FlinFlon	12	43
Nitrate	WTRS	FlinFlon	12	44
Nitrate	WTRS	FlinFlon	11	43
Nitrate	WTRS	FlinFlon	13	31
Nitrate	WTRS	Port Colborne	4	3
Nitrate	WTRS	Port Colborne	6	3
Nitrate	WTRS	Port Colborne	9	6
Nitrate	WTRS	Port Colborne	4	16
Nitrate	WTRS	Sudbury	11	13
Nitrate	WTRS	Sudbury	14	31
Nitrate	WTRS	Sudbury	13	34
Nitrate	WTRS	Sudbury	14	22
Oxide	3_22	Clay Peat	11	29
Oxide	3_22	Clay Peat	9	26
Oxide	3_22	Clay Peat	12	25
Oxide	3_22	Clay Peat	14	24
Oxide	3_22	Control	13	17
Oxide	3_22	Control	12	23
Oxide	3_22	Control	12	21
Oxide	3_22	Control	15	161
Oxide	3_22	CSQG	13	26
Oxide	3_22	CSQG	12	29
Oxide	3_22	CSQG	8	31
Oxide	3_22	CSQG	11	23
Oxide	3_22	FlinFlon	13	24
Oxide	3_22	FlinFlon	8	27
Oxide	3_22	FlinFlon	11	33
Oxide	3_22	FlinFlon	9	22
Oxide	3_22	Port Colborne	12	17
Oxide	3_22	Port Colborne	8	14
Oxide	3_22	Port Colborne	10	39
Oxide	3_22	Port Colborne	11	46
Oxide	3_22	Sudbury	9	25
Oxide	3_22	Sudbury	9	17
Oxide	3_22	Sudbury	11	34
Oxide	3_22	Sudbury	12	16
Oxide	ELORA	Clay Peat	10	65
Oxide	ELORA	Clay Peat	13	57
Oxide	ELORA	Clay Peat	0	1
Oxide	ELORA	Clay Peat	15	75
Oxide	ELORA	Control	14	97
Oxide	ELORA	Control	13	85
Oxide	ELORA	Control	14	102
Oxide	ELORA	Control	15	114
Oxide	ELORA	CSQG	15	80
Oxide	ELORA	CSQG	13	76
Oxide	ELORA	CSQG	11	86
Oxide	ELORA	CSQG	15	48
Oxide	ELORA	FlinFlon	14	77
Oxide	ELORA	FlinFlon	14	69
Oxide	ELORA	FlinFlon	10	71
Oxide	ELORA	FlinFlon	4	0
Oxide	ELORA	Port Colborne	8	51
Oxide	ELORA	Port Colborne	7	34
Oxide	ELORA	Port Colborne	9	41
Oxide	ELORA	Port Colborne	7	53
Oxide	ELORA	Sudbury	9	66
Oxide	ELORA	Sudbury	15	68
Oxide	ELORA	Sudbury	12	77
Oxide	ELORA	Sudbury	15	60
Oxide	KUBC	Clay Peat	11	77
Oxide	KUBC	Clay Peat	12	67
Oxide	KUBC	Clay Peat	12	82
Oxide	KUBC	Clay Peat	11	69
Oxide	KUBC	Control	12	97
Oxide	KUBC	Control	15	106
Oxide	KUBC	Control	14	105
Oxide	KUBC	Control	14	112
Oxide	KUBC	CSQG	9	96
Oxide	KUBC	CSQG	12	79
Oxide	KUBC	CSQG	10	94
Oxide	KUBC	CSQG	13	88
Oxide	KUBC	FlinFlon	12	82
Oxide	KUBC	FlinFlon	15	94
Oxide	KUBC	FlinFlon	11	62
Oxide	KUBC	FlinFlon	12	73
Oxide	KUBC	Port Colborne	9	54
Oxide	KUBC	Port Colborne	10	67
Oxide	KUBC	Port Colborne	9	63
Oxide	KUBC	Port Colborne	8	39
Oxide	KUBC	Sudbury	12	66
Oxide	KUBC	Sudbury	11	53
Oxide	KUBC	Sudbury	13	75
Oxide	KUBC	Sudbury	11	95
Oxide	WTRS	Clay Peat	10	27
Oxide	WTRS	Clay Peat	10	38
Oxide	WTRS	Clay Peat	9	31
Oxide	WTRS	Clay Peat	11	29
Oxide	WTRS	Control	11	57
Oxide	WTRS	Control	10	66
Oxide	WTRS	Control	13	25
Oxide	WTRS	Control	12	23
Oxide	WTRS	CSQG	9	45
Oxide	WTRS	CSQG	12	36
Oxide	WTRS	CSQG	9	44
Oxide	WTRS	CSQG	11	39
Oxide	WTRS	FlinFlon	11	32
Oxide	WTRS	FlinFlon	14	44
Oxide	WTRS	FlinFlon	11	22
Oxide	WTRS	FlinFlon	12	33
Oxide	WTRS	Port Colborne	7	24
Oxide	WTRS	Port Colborne	6	15
Oxide	WTRS	Port Colborne	7	33
Oxide	WTRS	Port Colborne	8	36
Oxide	WTRS	Sudbury	9	23
Oxide	WTRS	Sudbury	10	25
Oxide	WTRS	Sudbury	10	32
Oxide	WTRS	Sudbury	11	35
